# Supplementary material for: Enhancement of prime editing via xrRNA motif-joined pegRNA
Source: Nat Commun. 2022 Apr 6;13:1856. doi: 10.1038/s41467-022-29507-x (PMC8986804; doi:10.1038/s41467-022-29507-x)
Supplement: Supplementary file 2 — Supplementary Data 1 [file 41467_2022_29507_MOESM2_ESM.xlsx]

## Sheet: Sheet1
	WT pegRNAs and nick sgRNAs used in human cells.
	NO.	gene	Spacer sequence	3'-extension sequence	Nick sgRNA sequence	Length of PBS (nt)	Length of RT template (nt)	Type of mutations
	reproter	NULL	CGCCTGCTCGCGATGCTAGA	TGGCAGAGCCCTCCAGCATCGCGAGCA	NULL	13	14	+1AtoG
	ALDOB	ALDOB	CATACTGTCCTTTGGCCGCC	GCTAACTGCTAGGCGGCCAAAGGACAG	AGGCAGACAGGGTCAAGGTG	13	14	+5GtoA
	RIT1	RIT1	TGCTACAGCAGCTACCAACT	GATTCTGGAACTCGCCTAGTTGGTAGCTGCTGT	GATTCTGGAACTCGCCTAGT	13	20	+4GtoA
	RIT1	RIT1	TGCTACAGCAGCTACCAACT	TTCTGGAACTCGCCTAGTTGGTAGCTGCTGT	GATTCTGGAACTCGCCTAGT	13	18	+4GtoA
	RIT1	RIT1	TGCTACAGCAGCTACCAACT	CTGGAACTCGCCTAGTTGGTAGCTGCTGT	GATTCTGGAACTCGCCTAGT	13	16	+4GtoA
	RIT1	RIT1	TGCTACAGCAGCTACCAACT	GGAACTCGCCTAGTTGGTAGCTGCTGT	GATTCTGGAACTCGCCTAGT	13	14	+4GtoA
	RIT1	RIT1	TGCTACAGCAGCTACCAACT	AACTCGCCTAGTTGGTAGCTGCTGT	GATTCTGGAACTCGCCTAGT	13	12	+4GtoA
	RIT1	RIT1	TGCTACAGCAGCTACCAACT	CTCGCCTAGTTGGTAGCTGCTGT	GATTCTGGAACTCGCCTAGT	13	10	+4GtoA
	EMX1	EMX1	AGGGCTCCCATCACATCAAC	CGTGGCAATGCGCCACCGGTAGATGTGATGGGAG	GACATCGATGTCCTCCCCAT	13	21	+1AtoT
	EMX1	EMX1	AGGGCTCCCATCACATCAAC	TGGCAATGCGCCACCGGTAGATGTGATGGGAG	GACATCGATGTCCTCCCCAT	13	19	+1AtoT
	EMX1	EMX1	AGGGCTCCCATCACATCAAC	GCAATGCGCCACCGGTAGATGTGATGGGAG	GACATCGATGTCCTCCCCAT	13	17	+1AtoT
	EMX1	EMX1	AGGGCTCCCATCACATCAAC	AATGCGCCACCGGTAGATGTGATGGGAG	GACATCGATGTCCTCCCCAT	13	15	+1AtoT
	EMX1	EMX1	AGGGCTCCCATCACATCAAC	TGCGCCACCGGTAGATGTGATGGGAG	GACATCGATGTCCTCCCCAT	13	13	+1AtoT
	EMX1	EMX1	AGGGCTCCCATCACATCAAC	CGCCACCGGTAGATGTGATGGGAG	GACATCGATGTCCTCCCCAT	13	11	+1AtoT
	FANCF	FANCF	GCAAGAGGGCGGCTTTGGGC	TCCCGGAACTGGACCCCGCTCAAAGCCGCCCTC	CCAGCAGGCGCAGAGAGAGC	13	20	+1GtoA
	FANCF	FANCF	GCAAGAGGGCGGCTTTGGGC	CCGGAACTGGACCCCGCTCAAAGCCGCCCTC	CCAGCAGGCGCAGAGAGAGC	13	18	+1GtoA
	FANCF	FANCF	GCAAGAGGGCGGCTTTGGGC	GGAACTGGACCCCGCTCAAAGCCGCCCTC	CCAGCAGGCGCAGAGAGAGC	13	16	+1GtoA
	FANCF	FANCF	GCAAGAGGGCGGCTTTGGGC	AACTGGACCCCGCTCAAAGCCGCCCTC	CCAGCAGGCGCAGAGAGAGC	13	14	+1GtoA
	FANCF	FANCF	GCAAGAGGGCGGCTTTGGGC	CTGGACCCCGCTCAAAGCCGCCCTC	CCAGCAGGCGCAGAGAGAGC	13	12	+1GtoA
	FANCF	FANCF	GCAAGAGGGCGGCTTTGGGC	GGACCCCGCTCAAAGCCGCCCTC	CCAGCAGGCGCAGAGAGAGC	13	10	+1GtoA
	RNF2	RNF2	GAGCTCCATTGCGGAAGCTG	CACAATATGGCGAGCCTCACCTTCCGCAATGGA	GACTCTGGTATCAGCTGCCG	13	20	+1CtoG
	RNF2	RNF2	GAGCTCCATTGCGGAAGCTG	CAATATGGCGAGCCTCACCTTCCGCAATGGA	GACTCTGGTATCAGCTGCCG	13	18	+1CtoG
	RNF2	RNF2	GAGCTCCATTGCGGAAGCTG	ATATGGCGAGCCTCACCTTCCGCAATGGA	GACTCTGGTATCAGCTGCCG	13	16	+1CtoG
	RNF2	RNF2	GAGCTCCATTGCGGAAGCTG	ATGGCGAGCCTCACCTTCCGCAATGGA	GACTCTGGTATCAGCTGCCG	13	14	+1CtoG
	RNF2	RNF2	GAGCTCCATTGCGGAAGCTG	GGCGAGCCTCACCTTCCGCAATGGA	GACTCTGGTATCAGCTGCCG	13	12	+1CtoG
	RNF2	RNF2	GAGCTCCATTGCGGAAGCTG	CGAGCCTCACCTTCCGCAATGGA	GACTCTGGTATCAGCTGCCG	13	10	+1CtoG
	DNMT1	DNMT1	CCCTGCCAAACGGAAACCTC	AGACTCTTCCTGCGGTTTCCGTTTGGC	GTCTTTGTCTTCTTCCTTGA	13	14	+2TtoG
	PRNP	PRNP	GAACCTTGGCTGCTGGATGC	AAAGAGAACCAGCTTCCAGCAGCCAAG	GCTTCGGGCGCTTCTTGCAG	13	14	+1TtoA
	HEXA	HEXA	GAACGTGTTCCACTGGCATC	GGAAGGATCATCTACCAGACGCCAGTGGAACAC	AAACTTGGTCTGAGTGAAAC	13	20	+1AtoG
	HEXA	HEXA	GAACGTGTTCCACTGGCATC	AAGGATCATCTACCAGACGCCAGTGGAACAC	AAACTTGGTCTGAGTGAAAC	13	18	+1AtoG
	HEXA	HEXA	GAACGTGTTCCACTGGCATC	GGATCATCTACCAGACGCCAGTGGAACAC	AAACTTGGTCTGAGTGAAAC	13	16	+1AtoG
	HEXA	HEXA	GAACGTGTTCCACTGGCATC	ATCATCTACCAGACGCCAGTGGAACAC	AAACTTGGTCTGAGTGAAAC	13	14	+1AtoG
	HEXA	HEXA	GAACGTGTTCCACTGGCATC	CATCTACCAGACGCCAGTGGAACAC	AAACTTGGTCTGAGTGAAAC	13	12	+1AtoG
	HEXA	HEXA	GAACGTGTTCCACTGGCATC	TCTACCAGACGCCAGTGGAACAC	AAACTTGGTCTGAGTGAAAC	13	10	+1AtoG
	hAAVS1	hAAVS1	GGGGCCACTAGGGACAGGAT	TTCTGTCACCAATGCTGTCCCTAGTGG	TGGGGGTTAGACCCAATATC	13	14	+1GtoC
	EGFR	EGFR	GGCCGACAGCTATGAGATGG	GCGGACGCCGTCTTCCTCCTTCTCATAGCTGTC	CGGCGGGCTTCCTACCTTTG	13	20	+1TtoA
	EGFR	EGFR	GGCCGACAGCTATGAGATGG	GGACGCCGTCTTCCTCCTTCTCATAGCTGTC	CGGCGGGCTTCCTACCTTTG	13	18	+1TtoA
	EGFR	EGFR	GGCCGACAGCTATGAGATGG	ACGCCGTCTTCCTCCTTCTCATAGCTGTC	CGGCGGGCTTCCTACCTTTG	13	16	+1TtoA
	EGFR	EGFR	GGCCGACAGCTATGAGATGG	GCCGTCTTCCTCCTTCTCATAGCTGTC	CGGCGGGCTTCCTACCTTTG	13	14	+1TtoA
	EGFR	EGFR	GGCCGACAGCTATGAGATGG	CGTCTTCCTCCTTCTCATAGCTGTC	CGGCGGGCTTCCTACCTTTG	13	12	+1TtoA
	EGFR	EGFR	GGCCGACAGCTATGAGATGG	TCTTCCTCCTTCTCATAGCTGTC	CGGCGGGCTTCCTACCTTTG	13	10	+1TtoA
	PD1	PD1	GCGTGACTTCCACATGAGCG	GGCCCTGACCACTCTCATGTGGAAGTC	GGAGATGGCCCCACAGAGGT	13	14	+2CtoA
	CCR5	CCR5	GCTGTGTTTGCGTCTCTCCC	AGATGATTCCTGAGAGAGACGCAAACA	GTATGGAAAATGAGAGCTGC	13	14	+2CtoT
	CTLA4	CTLA4	GTGCGGCAACCTACATGATG	AACTCATTCCCCAGCATGTAGGTTGCC	ACTGGAGGTGCCCGTGCAGA	13	14	+1AtoC
	FAM171B	FAM171B	ATCTGACCTTTTCTCCACAC	TAATTGTTCCGGTCTGGAGAAAAGGTC	TAGACTAACTGTCCCTTTCT	13	14	+1CtoG
	FBN1	FBN1	GCTTCCTGCTGCTGTTCTCT	AGGCTTTACCCATAGAACAGCAGCAGG	TTTACCCATAGAACAGCAGC	13	14	+2CtoA
	EMX1_+3bp	EMX1	AGGGCTCCCATCACATCAAC	AATGCGCCACCGGTTCAGGATGTGATGGGAG	GACATCGATGTCCTCCCCAT	13	18	+3bp
	FANCF_+3bp	FANCF	GCAAGAGGGCGGCTTTGGGC	AACTGGACCCCGCCAGTCAAAGCCGCCCTC	CCAGCAGGCGCAGAGAGAGC	13	17	+3bp
	RNF2_+3bp	RNF2	GAGCTCCATTGCGGAAGCTG	ATGGCGAGCCTCAGGATCTTCCGCAATGGA	GACTCTGGTATCAGCTGCCG	13	17	+3bp
	PRNP_+3bp	PRNP	GAACCTTGGCTGCTGGATGC	AAAGAGAACCAGCATGCTCCAGCAGCCAAG	GCTTCGGGCGCTTCTTGCAG	13	17	+3bp
	HEXA_+3bp	HEXA	GAACGTGTTCCACTGGCATC	ATCATCTACCAGATCATGCCAGTGGAACAC	AAACTTGGTCTGAGTGAAAC	13	17	+3bp
	CTLA4_+3bp	CTLA4	GTGCGGCAACCTACATGATG	AACTCATTCCCCATGATCATGTAGGTTGCC	ACTGGAGGTGCCCGTGCAGA	13	17	+3bp
	EMX1_-3bp	EMX1	AGGGCTCCCATCACATCAAC	TGGCAATGCGCCACCGGATGTGATGGGAG	GACATCGATGTCCTCCCCAT	13	16	-3bp
	FANCF_-3bp	FANCF	GCAAGAGGGCGGCTTTGGGC	GGAACTGGACCCCCAAAGCCGCCCTC	CCAGCAGGCGCAGAGAGAGC	13	13	-3bp
	RNF2_-3bp	RNF2	GAGCTCCATTGCGGAAGCTG	AATATGGCGAGCCTCTTCCGCAATGGA	GACTCTGGTATCAGCTGCCG	13	14	-3bp
	PRNP_-3bp	PRNP	GAACCTTGGCTGCTGGATGC	ACAAAGAGAACCATCCAGCAGCCAAG	GCTTCGGGCGCTTCTTGCAG	13	13	-3bp
	HEXA_-3bp	HEXA	GAACGTGTTCCACTGGCATC	AGGATCATCTACCAGCCAGTGGAACAC	AAACTTGGTCTGAGTGAAAC	13	14	-3bp
	CTLA4_-3bp	CTLA4	GTGCGGCAACCTACATGATG	GTCAACTCATTCCCCATGTAGGTTGCC	ACTGGAGGTGCCCGTGCAGA	13	14	-3bp
	pegRNA and nick sgRNA for Nelson et al-reported sites in HEK293T cells
	NO.	gene	Spacer sequence	3'-extension sequence	Nick sgRNA sequence	linker	motif	scaffold
	DNMT1 +5GtoT +tevopreQ1	DNMT1	GATTCCTGGTGCCAGAAACA	GTCACCACTGTTTCTGGCACCAGGA	GCCCTTCAGCTAAAATAAAGG	CCTCTTCT	CGCGGTTCTATCTAGTTACGCGTTAAACCAACTAGAA	GTTTTAGAGCTAGAAATAGCAAGTTAAAATAAGGCTAGTCCGTTATCAACTTGAAAAAGTGGCACCGAGTCGGTGC
	DNMT1 +1-15 deletion +tevopreQ1	DNMT1	GATTCCTGGTGCCAGAAACA	AGGAGGAAGCTGCTAAGGACTAGTTCTGCCCTTCTGGCACCAGGA	GCCCTTCAGCTAAAATAAAGG	CCTCTTCT	CGCGGTTCTATCTAGTTACGCGTTAAACCAACTAGAA	GTTTTAGAGCTAGAAATAGCAAGTTAAAATAAGGCTAGTCCGTTATCAACTTGAAAAAGTGGCACCGAGTCGGTGC
	DNMT1 +1 FLAG insertion +tevopreQ1	DNMT1	GATTCCTGGTGCCAGAAACA	TCTGCCCTCCCGTCACCCCTGTCTTATCGTCGTCATCCTTGTAATC	GCCCTTCAGCTAAAATAAAGG	CCTCTTCT	CGCGGTTCTATCTAGTTACGCGTTAAACCAACTAGAA	GTTTTAGAGCTAGAAATAGCAAGTTAAAATAAGGCTAGTCCGTTATCAACTTGAAAAAGTGGCACCGAGTCGGTGC
	HEK3 +1-15 deletion +tevopreQ1	HEK3	GGCCCAGACTGAGCACGTGA	TCCTGCGACGCCCTCTGGAGGAAGCAGGGCTTCCCGTGCTCAGTCTG	GTCAACCAGTATCCCGGTGC	TCTCTCTC	CGCGGTTCTATCTAGTTACGCGTTAAACCAACTAGAA	GTTTTAGAGCTAGAAATAGCAAGTTAAAATAAGGCTAGTCCGTTATCAACTTGAAAAAGTGGCACCGAGTCGGTGC
	RUNX1 +5GtoT +tevopreQ1	RUNX1	GCATTTTCAGGAGGAAGCGA	TGTCTGAAGCAATCGCTTCCTCCTGAAAAT	GATGAAGCACTGTGGGTACGA	AACTCTCT	CGCGGTTCTATCTAGTTACGCGTTAAACCAACTAGAA	GTTTTAGAGCTAGAAATAGCAAGTTAAAATAAGGCTAGTCCGTTATCAACTTGAAAAAGTGGCACCGAGTCGGTGC
	RUNX1 +1 FLAG insertion +tevopreQ1	RUNX1	GCATTTTCAGGAGGAAGCGA	TGTCTGAAGCCATCCCTTATCGTCGTCATCCTTGTAATCCTTCCTCCTGAAAAT	GATGAAGCACTGTGGGTACGA	AACTCTCT	CGCGGTTCTATCTAGTTACGCGTTAAACCAACTAGAA	GTTTTAGAGCTAGAAATAGCAAGTTAAAATAAGGCTAGTCCGTTATCAACTTGAAAAAGTGGCACCGAGTCGGTGC
	VEGFA +5GtoT +tevopreQ1	VEGFA	GATGTCTGCAGGCCAGATGA	AATGTGCCATCTGGAGCACTCATCTGGCCTGCAGA	GAGCCCAGGGCTGGGCACAG	ACAATCTC	CGCGGTTCTATCTAGTTACGCGTTAAACCAACTAGAA	GTTTTAGAGCTAGAAATAGCAAGTTAAAATAAGGCTAGTCCGTTATCAACTTGAAAAAGTGGCACCGAGTCGGTGC
	VEGFA +1-15 deletion +tevopreQ1	VEGFA	GATGTCTGCAGGCCAGATGA	GTGTGTCCCTCTGACAATGTGCTCTGGCCTGCAGA	GAGCCCAGGGCTGGGCACAG	ACAATCTC	CGCGGTTCTATCTAGTTACGCGTTAAACCAACTAGAA	GTTTTAGAGCTAGAAATAGCAAGTTAAAATAAGGCTAGTCCGTTATCAACTTGAAAAAGTGGCACCGAGTCGGTGC
	RNF2 +1 FLAG insertion +tevopreQ1	RNF2	GTCATCTTAGTCATTACCTG	TGAGTTACAACGAACACCTCAGCTTATCGTCGTCATCCTTGTAATCGTAATGACTAAGATG	GTCAACCATTAAGCAAAACAT	TCATCTCT	CGCGGTTCTATCTAGTTACGCGTTAAACCAACTAGAA	GTTTTAGAGCTAGAAATAGCAAGTTAAAATAAGGCTAGTCCGTTATCAACTTGAAAAAGTGGCACCGAGTCGGTGC
	PRNP +6GtoT cr772+evopreQ1	PRNP	GCAGTGGTGGGGGGCCTTGG	ATGTAGACGCCAAGGCCCCCCACC	GCATGTTTTCACGATAGTAA	TAGACACA	TTGACGCGGTTCTATCTAGTTACGCGTTAAACCAACTAGAAA	GTTTAAGAGCTAAGCTGGAAACAGCATAGCAAGTTTAAATAAGGCTAGTCCGTTATCAACTCGAAAGAGTGGCACCGAGTCGGTGCT
	HEK3 +1-15 deletion cr772+evopreQ1	HEK3	GGCCCAGACTGAGCACGTGA	GCCCTCTGGAGGAAGCAGGGCTTCCCGTGCTCAGTCTG	GTCAACCAGTATCCCGGTGC	TCTCTCTC	TTGACGCGGTTCTATCTAGTTACGCGTTAAACCAACTAGAAA	GTTTAAGAGCTAAGCTGGAAACAGCATAGCAAGTTTAAATAAGGCTAGTCCGTTATCAACTCGAAAGAGTGGCACCGAGTCGGTGCT
	RUNX1 +5GtoT cr772+evopreQ1	RUNX1	GCATTTTCAGGAGGAAGCGA	TGTCTGAAGCAATCGCTTCCTCCTGAAAAT	GATGAAGCACTGTGGGTACGA	AACTCTCT	TTGACGCGGTTCTATCTAGTTACGCGTTAAACCAACTAGAAA	GTTTAAGAGCTAAGCTGGAAACAGCATAGCAAGTTTAAATAAGGCTAGTCCGTTATCAACTCGAAAGAGTGGCACCGAGTCGGTGCT
	pegRNAs and nick sgRNAs used in mouse N2a cells.
	NO.	gene	Spacer sequence	3'-extension sequence	Nick sgRNA sequence	Length of PBS (nt)	Length of RT template (nt)	Type of mutations
	Trp53	Trp53	TGCCATGGAGGAGTCACAGT	GCTGATATCCGAGTGTGACTCCTCCAT	ATAAGCCTGAAAATGTCTCC	13	14	+2GtoC
	Tnf	Tnf	CAACTAGTGGTGCCAGCCGA	GGTACAACCCATAGGCTGGCACCACTA	GGGTGAGGAGCACGTAGTCG	13	14	+2GtoT
	ROSA26	ROSA26	ACCAGCTAGGCAGGAATAAC	TTGGGAGCCCTGTCATTCCTGCCTAGC	CCCTCAACAGAAAAGGGTGT	13	14	+1AtoG
	Tgfb1	Tgfb1	GCAACATGTGGAACTCTACC	AAGCCTTACCTGCTAGAGTTCCACATG	AGCCTTCAAACTGAGCCACC	13	14	+2CtoG
	Il6	Il6	ACATGTTCTCTGGGAAATCG	TCTCATTTCCACGCTTTCCCAGAGAAC	AATGAATGGACGCCCACACT	13	14	+1TtoG
	Ifng	Ifng	CGCTTCCTGAGGCTGGATTC	AGCTGTTGCCGGATTCCAGCCTCAGGA	ATTCAATGAGCTCATCCGAG	13	14	+1TtoA
	Ifnb1	Ifnb1	CAAGATCCCTATGGAGATGA	ATCTTCTCCGTCGTCTCCATAGGGAT	GAGCATCTCTTGGATGGCAA	13	13	+1TtoC
	Akt1	Akt1	TGGCACCTTTATTGGCTACA	AGGCCGTTCCTTGAAGCCAATAAAGGT	GCCACTGAGAAGTTGTTGAG	13	13	+1AtoT
	Arg1	Arg1	CATCCACCCAAATGACACAT	ACCCTGACCTATTTGTCATTTGGGTG	TTCCTCCCAAGTCTGGCAGT	13	14	+1CtoA
	Trp53_+3bp	Trp53	TGCCATGGAGGAGTCACAGT	GCTGATATCCGACTCGAGTGACTCCTCCAT	ATAAGCCTGAAAATGTCTCC	13	17	+3bp
	Tnf_+3bp	Tnf	CAACTAGTGGTGCCAGCCGA	GGTACAACCCATCGCATGCTGGCACCACTA	GGGTGAGGAGCACGTAGTCG	13	17	+3bp
	ROSA26_+3bp	ROSA26	ACCAGCTAGGCAGGAATAAC	TTGGGAGCCCTGTTCCGATTCCTGCCTAGC	CCCTCAACAGAAAAGGGTGT	13	17	+3bp
	Tgfb1_+3bp	Tgfb1	GCAACATGTGGAACTCTACC	AAGCCTTACCTGGTCTCAGAGTTCCACATG	AGCCTTCAAACTGAGCCACC	13	17	+3bp
	Il6_+3bp	Il6	ACATGTTCTCTGGGAAATCG	TCTCATTTCCACGATGATTTCCCAGAGAAC	AATGAATGGACGCCCACACT	13	17	+3bp
	Ifng_+3bp	Ifng	CGCTTCCTGAGGCTGGATTC	AGCTGTTGCCGGAACCTTCCAGCCTCAGGA	ATTCAATGAGCTCATCCGAG	13	17	+3bp
	Ifnb1_+3bp	Ifnb1	CAAGATCCCTATGGAGATGA	ATCTTCTCCGTCATAATCTCCATAGGGAT	GAGCATCTCTTGGATGGCAA	13	16	+3bp
	Akt1_+3bp	Akt1	TGGCACCTTTATTGGCTACA	AGGCCGTTCCTTGTGTGAGCCAATAAAGGT	GCCACTGAGAAGTTGTTGAG	13	17	+3bp
	Arg1_+3bp	Arg1	CATCCACCCAAATGACACAT	ACCCTGACCTATGTCCTGTCATTTGGGTG	TTCCTCCCAAGTCTGGCAGT	13	16	+3bp
	Trp53_-3bp	Trp53	TGCCATGGAGGAGTCACAGT	GAGGCTGATATCCGGTGACTCCTCCAT	ATAAGCCTGAAAATGTCTCC	13	14	-3bp
	Tnf_-3bp	Tnf	CAACTAGTGGTGCCAGCCGA	ACAAGGTACAACCCAGCTGGCACCACTA	GGGTGAGGAGCACGTAGTCG	13	15	-3bp
	ROSA26_-3bp	ROSA26	ACCAGCTAGGCAGGAATAAC	TGACTTGGGAGCCCTATTCCTGCCTAGC	CCCTCAACAGAAAAGGGTGT	13	15	-3bp
	Tgfb1_-3bp	Tgfb1	GCAACATGTGGAACTCTACC	TCAAAGCCTTACCTAGAGTTCCACATG	AGCCTTCAAACTGAGCCACC	13	14	-3bp
	Il6_-3bp	Il6	ACATGTTCTCTGGGAAATCG	TTTTCTCATTTCCATTTCCCAGAGAAC	AATGAATGGACGCCCACACT	13	14	-3bp
	Ifng_-3bp	Ifng	CGCTTCCTGAGGCTGGATTC	ACCAGCTGTTGCCGTCCAGCCTCAGGA	ATTCAATGAGCTCATCCGAG	13	14	-3bp
	Ifnb1_-3bp	Ifnb1	CAAGATCCCTATGGAGATGA	TGCATCTTCTCCGTCTCCATAGGGAT	GAGCATCTCTTGGATGGCAA	13	13	-3bp
	Akt1_-3bp	Akt1	TGGCACCTTTATTGGCTACA	TGAGGCCGTTCCTAGCCAATAAAGGT	GCCACTGAGAAGTTGTTGAG	13	13	-3bp
	Arg1_-3bp	Arg1	CATCCACCCAAATGACACAT	TCCACCCTGACCTTGTCATTTGGGTG	TTCCTCCCAAGTCTGGCAGT	13	13	-3bp
