# Supplementary material for: Enhancement of prime editing via xrRNA motif-joined pegRNA
Source: Nat Commun. 2022 Apr 6;13:1856. doi: 10.1038/s41467-022-29507-x (PMC8986804; doi:10.1038/s41467-022-29507-x)
Supplement: Supplementary file 6 — Source Data [file 41467_2022_29507_MOESM6_ESM.xlsx]

## Sheet: Fig1
	Fig1d
	GFP/mRuby(%)		Negative	Positive	WT	MVE	WNV	Zika	Dengue	YF
		Rep.1	1.80089	100	21.0291	34.8993	32.4385	37.2483	24.4966	23.1544
		Rep.2	0.425056	98.3221	21.3647	39.2617	30.2013	33.7808	23.8255	26.8456
		Rep.3	1.31991	97.7629	17.6734	37.5839	26.5101	29.0828	21.5884	25.9508
	(AV)		1.18195	98.695	20.0224	37.2483	29.7166	33.3706	23.3035	25.3169
	Fig1e
	Fig1f
			Negative	Positive	WT	MVE	WNV	Zika	DE	YF
	deep-seq results of PE2 editing effeciency(%)	Rep.1	0.013625	99.1128	14.5329	39.0559	38.4422	35.4577	17.4027	23.9405
		Rep.2	0.010234	99.1271	14.3035	41.0562	37.5207	37.2329	18.7863	27.6679
		Rep.3	0.015032	99.0678	15.4596	42.3438	40.2923	35.0601	15.4614	26.4434
	Noemalized prime editing efficiency of A-to-G edit (%)	Rep.1			100	268.742	264.519	243.983	119.747	164.734
		Rep.2			100	287.037	262.319	260.306	131.341	193.435
		Rep.3			100	273.9	260.63	226.786	100.012	171.049

## Sheet: Fig2
Fig2a
		Untreated			WT			MVE			WNV			Zika			Dengue			YF
% of total sequencing reads with correct edit for PE2	ALDOB	0	0	0.918526	43.08	39.3928	36.2755	49.4839	42.1507	43.9267	46.933	43.7662	42.2147	46.8623	48.4505	41.9885	45.5607	44.202	40.0834	45.2982	42.3458	42.0523
	EMX1	0.000398	0.000933	0	8.40893	9.49106	9.97925	18.4286	18.232	19.0893	16.9957	17.517	19.2017	18.4122	18.0739	20.6236	16.8689	18.5312	18.4537	14.8238	13.292	15.0322
	FANCF	0.01535	0.012252	0.013221	3.03125	2.34512	2.59333	2.52816	2.76915	3.47185	4.72266	3.57427	4.37345	5.18635	5.63894	3.83912	6.2475	6.18454	4.97817	3.6954	3.57904	3.53767
	HEXA	0.166401	0.006117	0.006857	17.6865	15.0471	16.2681	24.1551	25.5386	26.5162	24.3101	19.954	21.7797	29.3217	28.0175	27.2194	22.939	22.7	22.2136	20.3645	18.2574	20.5186
	RIT1	0.008414	0.006933	0.013553	11.2763	9.20153	9.52142	19.7174	15.765	15.0341	13.6372	10.9309	10.6511	16.4582	9.33891	14.9058	13.6199	9.84023	11.5504	14.0107	10.721	12.6118
	RNF2	0.002639	0	0.00487	27.1558	28.9689	31.6498	32.7674	34.9447	33.4363	30.9547	30.3497	32.2664	33.6727	32.4491	33.4898	32.9344	29.6774	29.8431	30.9441	31.2119	32.5227
Fig2b
		Untreated	WT	MVE	WNV	Zika	Dengue	YF
Average correct edit (%) for PE2	ALDOB	0.306175	39.5828	45.1871	44.3046	45.7671	43.282	43.2321
	EMX1	0.000443667	9.29308	18.5833	17.9048	19.0366	17.9513	14.3827
	FANCF	0.0136077	2.65656	2.92305	4.22346	4.88814	5.8034	3.60404
	HEXA	0.0597917	16.3339	25.4033	22.0146	28.1862	22.6175	19.7135
	RIT1	0.00963333	9.99974	16.8388	11.7397	13.5676	11.6702	12.4478
	RNF2	0.002503	29.2582	33.7161	31.1903	33.2039	30.8183	31.5596
		WT	MVE	WNV	Zika	Dengue	YF
	ALDOB	100	114.159	111.929	115.624	109.346	109.22
	EMX1	100	199.969	192.668	204.847	193.168	154.767
	FANCF	100	110.031	158.982	184.002	218.455	135.665
WT pegRNA PE2 was set to 100%	HEXA	100	155.525	134.778	172.562	138.47	120.691
	RIT1	100	168.393	117.401	135.68	116.705	124.481
	RNF2	100	115.237	106.604	113.486	105.332	107.866	mean	median
			143.886	137.06	154.367	146.913	125.448	141.535	143.886
Fig2c
		Untreated			WT			MVE			WNV			Zika			Dengue			YF
% of total sequencing reads with correct edit for PE3	ALDOB	0	0	0.918526	33.4238	40.1737	38.8079	57.8881	51.9903	54.6022	57.2193	56.1957	57.6406	60.9063	62.7207	61.6358	58.4567	59.641	60.8537	56.1458	52.2645	51.6694
	EMX1	0.008485	0.121575	0.057131	6.70569	6.05524	7.01485	26.9326	25.0608	24.2621	21.5409	23.45	23.5735	27.0315	29.1319	25.8147	25.2815	24.4485	24.2515	15.1893	13.7243	13.2416
	FANCF	0.022189	0.180733	0.131772	6.2904	5.86802	7.29816	15.2039	14.2918	17.5575	22.3028	24.2782	20.5547	15.535	17.0182	17.4851	17.8743	19.9554	22.4506	13.5535	12.3348	10.6926
	HEXA	0	0	0	14.4902	14.7523	15.9117	46.4726	33.9947	38.133	30.8061	33.121	30.3833	30.3019	35.5021	37.0131	32.3477	31.2954	32.4927	24.4028	23.6326	23.7908
	RIT1	0.027989	0.053667	0.043734	58.359	52.7832	64.4041	81.3463	84.9711	81.3575	77.8657	79.213	80.4997	81.8522	86.9365	87.1522	75.2055	75.7098	73.2194	70.3098	61.7302	80.6723
	RNF2	0.030516	1.06227	0.466453	30.7898	33.4658	31.2634	45.8255	37.5698	45.7784	39.6322	39.3882	43.6835	37.3767	36.3086	33.566	34.6047	40.9155	39.6686	39.816	42.245	42.8138
Fig2d
		WT	MVE	WNV	Zika	Dengue	YF
Average correct edit (%) for PE3	ALDOB	37.4685	54.8269	57.0185	61.7543	59.6505	53.3599
	EMX1	6.59193	25.4185	22.8548	27.326	24.6605	14.0517
	FANCF	6.48553	15.6844	22.3786	16.6794	20.0935	12.1936
	HEXA	15.0514	39.5334	31.4368	34.2724	32.0453	23.9421
	RIT1	58.5154	82.5583	79.1928	85.3136	74.7115	70.9041
	RNF2	31.8396	43.0579	40.9013	35.7504	38.3963	41.6249
		WT	MVE	WNV	Zika	Dengue	YF
WT pegRNA PE3 was set to 100%	ALDOB	100	146.328	152.177	164.817	159.202	142.413
	EMX1	100	385.6	346.709	414.537	374.102	213.166
	FANCF	100	241.837	345.054	257.179	309.82	188.013
	HEXA	100	262.656	208.863	227.702	212.905	159.069
	RIT1	100	141.088	135.337	145.797	127.678	121.172
	RNF2	100	135.234	128.46	112.283	120.593	130.733	mean	median
			218.791	219.433	220.386	217.383	159.094	207.017	218.791

## Sheet: Fig3
	Fig3b
			Canoical PE			Indel			xrPE			Indel
	% of total sequencing reads with correct edit or indel for PE3 in HEK293T cells	ALDOB	40.4292	43.5982	41.7988	1.31944	0.119385	0.810715	57.2302	52.1899	53.9926	0.059842	0.213696	0.155983
		DNMT1	4.99266	6.49371	6.07421	0.011847	0.010741	0.011363	17.5881	17.1867	18.0016	0.276508	0.023229	0.126007
		EGFR	5.23122	3.02138	3.47925	0.000448	0.002924	0.003648	17.962	17.7522	17.938	0.004049	0.002241	0.003696
		EMX1	4.14965	4.00754	4.06176	2.16594	1.62251	1.83523	27.1579	27.0069	27.0767	7.45263	10.2718	9.69998
		FANCF	14.7059	11.2076	12.716	1.25832	0.689295	0.971144	30.6076	24.7823	27.2476	0.629279	0.182923	0.399786
		HEXA	13.0187	9.444	9.82144	0.00672	0.000664	0.006367	33.6211	32.6422	33.0189	0.004316	0.012243	0.011494
		PRNP	17.2636	15.6492	16.4012	0.104011	0.041966	0.06633	21.7576	24.5556	23.2699	0.005321	0.450505	0.303316
		RIT1	47.1834	59.4764	53.3645	1.78532	0.387767	1.05735	78.6112	81.788	81.6443	3.02353	2.94236	2.97174
		RNF2	26.7357	26.307	27.9687	0.791717	1.17707	1.39373	42.2545	40.744	42.0432	0.069156	0.715758	0.715689
	Fig3c
						PE3	xrPE
		ALDOB	1	1.29872		100	129.872	213.923
		CCR5	1	1.3297		100	132.97
		CTLA4	1	3.47292		100	347.292
	WT pegRNA PE3 was set to 100% in HEK293T cells	DNMT1	1	3.00539		100	300.539
		EGFR	1	4.5732		100	457.32
		EMX1	1	6.64881		100	664.881
		FAM171B	1	2.46455		100	246.455
		FANCF	1	2.13923		100	213.923
		FBN1	1	5.79798		100	579.798
		hAAVS1	1	1.59418		100	159.418
		HEXA	1	3.07526		100	307.526
		PD1	1	1.38816		100	138.816
		PRNP	1	1.41102		100	141.102
		RIT1	1	1.51254		100	151.254
		RNF2	1	1.54351		100	154.351
	Fig3d
			Untreated			Indel			Canoical PE			Indel			xrPE			Indel
	% of total sequencing reads with correct edit or indel for PE3 in N2a cells	Trp53	0.002262	0.001209	0	0.003393	0.003627	0	22.2328	21.2399	13.6552	6.17021	5.65355	6.09591	42.1672	43.6776	45.1307	12.3595	8.73727	12.516
		ROSA26	0.025385	0.019692	0.020499	0.008309	0.007382	0.006888	28.9815	30.2834	25.0732	0.888563	1.3122	0.803628	83.4416	78.05	80.1093	3.96967	2.51609	4.2461
		Tnf	0.003032	0.001925	0.007264	0.00499	0.005873	0.00467	7.97879	8.42917	10.759	0.475947	0.63717	1.91275	20.3405	20.578	22.0348	2.00518	1.63299	1.6533
		Tgfb	0.002306	0.000968	0.001394	0.009226	0.008548	0.011495	18.1816	12.1289	15.0512	1.10258	0.732048	0.302514	43.3082	43.219	40.9644	2.60369	4.51344	6.90564
		Il6	0	0.000129	0.000267	0.050217	0.056491	0.04978	13.8799	15.1778	10.7798	0.66612	0.960399	0.33773	42.6627	45.6466	50.7397	1.29653	0.716541	1.16913
		Ifng	0.005673	0.000786	0.00187	0.009138	0.004322	0.008418	2.47753	4.5908	2.54961	0.10474	0.38935	0.636064	36.1747	34.5087	37.6977	3.22385	2.4307	4.13775
		Ifnb1	0	0	0	0.003521	0.003096	0.005329	2.73077	1.1981	0.822363	0.003915	0.005456	0.005595	16.1747	16.6914	18.6069	0.459851	0.502384	0.258343
		Akt1	0.002102	0.001974	0.001414	0.007143	0.010263	0.009494	22.2073	24.0019	20.232	0.818047	0.03303	0.735795	70.0409	69.5897	64.3855	3.42785	3.7662	4.0756
		Arg1	0.002551	0.001078	0.00191	0.012244	0.012397	0.008537	10.4003	9.17342	8.74811	6.62823	3.57949	4.52797	29.2101	37.0388	34.8795	13.0355	9.78229	15.169
	Fig3e
			Canoical PE	xrPE
	Average correct edit (%) for PE3 in N2a cells	Trp53	19.0426	43.6585
		ROSA26	28.1127	80.5337
		Tnf	9.05565	20.9844
		Tgfb	15.1206	42.4972
		Il6	13.2792	46.3496
		Ifng	3.20598	36.127
		Ifnb1	1.58374	17.1577
		Akt1	22.147	68.0053
		Arg1	9.44062	33.7094
						mean	median
	WT pegRNA PE3 was set to 100% in N2a cells	Trp53	100	229.267		472.435	307.063
		ROSA26	100	286.467
		Tnf	100	231.728
		Tgfb	100	281.056
		Il6	100	349.04
		Ifng	100	1126.86
		Ifnb1	100	1083.36
		Akt1	100	307.063
		Arg1	100	357.068

## Sheet: Fig4
Fig4a
		Untreated			Indel			Canoical PE			Indel			xrPE			Indel
% of total sequencing reads with correct deletion or indel for PE3 in HEK293T cells	CTLA4	0	0	0	0.465802	0.025226	0.026305	4.19908	6.0779	5.33729	3.18535	2.8734	3.00623	5.90244	2.07274	3.33019	5.96105	2.61758	3.71229
	EMX1	0	0	0	0.005569	0.006061	0.00916	5.07193	4.78533	4.87497	1.31137	3.13071	2.40637	10.9515	10.4062	10.6498	6.67886	5.18757	6.05476
	FANCF	0	0	0	0.038597	0.038795	0.039263	14.032	12.1359	12.7541	1.33479	2.0114	1.70778	21.0928	21.8453	14.4951	1.13514	4.47963	1.81069
	HEXA	0	0	0	0.002792	0.005241	0.001788	4.65463	1.49755	2.46238	0.097971	0.0254	0.041974	9.24678	12.112	11.1079	0.232631	0.375148	0.318883
	PRNP	0	0	0	0.004789	0.00965	0.003928	22.707	25.1989	23.7515	1.39486	0.735954	0.892424	53.096	47.2787	48.5673	1.44993	1.32354	1.35905
	RNF2	0	0.001426	0	0.00396	0.002852	0.001623	27.0002	27.7378	26.3421	0.847237	1.24863	0.994622	42.8504	33.9141	41.9281	1.35201	0.332427	1.16674
% of total sequencing reads with correct insertion or indel for PE3 in HEK293T cells	CTLA4	0	0	0	0.465802	0.025226	0.026305	6.67953	8.88725	7.98669	1.42686	1.34238	1.44103	43.3311	42.9984	43.1612	2.93923	3.20202	3.12528
	EMX1	0	0	0	0.005569	0.006061	0.00916	23.219	27.7649	26.42	0.298075	0.710061	0.571081	67.4799	69.5225	68.7011	1.84213	1.50742	1.62754
	FANCF	0	0	0	0.038597	0.038795	0.039263	20.4583	21.2473	21.0928	1.19779	1.06414	1.13514	52.5272	51.2336	51.9168	3.90191	2.41551	3.04808
	HEXA	0	0	0	0.002792	0.005241	0.001788	7.70531	8.94822	8.35111	0.159563	0.155582	0.15643	22.1122	20.1456	21.2433	0.557776	0.464939	0.507201
	PRNP	0	0	0	0.004789	0.00965	0.003928	28.2459	27.1964	27.4834	0.926204	0.544562	0.738129	37.4379	36.2161	35.8901	0.615509	0.958255	0.859923
	RNF2	0	0	0	0.00396	0.004278	0.001623	30.0311	29.7209	30.3808	1.01835	1.81453	1.29323	37.9366	33.9834	36.9774	1.41792	2.2161	1.54228
Fig4b
		Canoical PE	xrPE
Average correct edit (%) for PE3 in HEK293T cells	CTLA4	5.20476	3.76846
	EMX1	4.91074	10.6692
	FANCF	12.974	19.1444
	HEXA	2.87152	10.8222
	PRNP	23.8858	49.6474
	RNF2	27.0267	39.5642
	CTLA4	7.85116	43.1636
	EMX1	25.8013	68.5678
	FANCF	20.9328	51.8925
	HEXA	8.33488	21.167
	PRNP	27.6419	36.5147
	RNF2	30.0443	36.2991
					mean	median
WT pegRNA PE3 was set to 100% in HEK293T cells	CTLA4	100	72.4041		194.725	177.706
	EMX1	100	217.262
	FANCF	100	147.56
	HEXA	100	376.882
	PRNP	100	207.853
	RNF2	100	146.389		mean	median
	CTLA4	100	549.773		261.717	250.929
	EMX1	100	265.753
	FANCF	100	247.901
	HEXA	100	253.957
	PRNP	100	132.099
	RNF2	100	120.819
Fig4c
		Untreated			Indel			Canoical PE			Indel			xrPE			Indel
% of total sequencing reads with correct deletion or indel for PE3 in N2a cells	Akt1	0	0	0	0.007143	0.010263	0.009494	7.81056	10.1788	8.385	2.58404	1.88606	1.567	32.2907	31.2461	36.5057	4.95202	1.72331	2.70106
	Arg1	0	0	0	0.012244	0.012397	0.008537	19.4831	11.8742	11.195	13.0208	7.44664	5.7677	28.9999	30.8468	21.3277	20.3196	18.3783	24.5946
	Ifng	0	0	0	0.009138	0.004322	0.008418	5.4613	4.09553	3.04169	2.77813	1.36208	2.6626	28.1402	25.6027	22.716	13.5296	15.5802	14.7884
	ROSA26	0	0	0	0.008309	0.007382	0.006888	3.60146	2.50546	4.34809	2.49377	3.84961	2.28742	32.435	29.3273	33.4735	10.8229	10.7116	9.10357
	Tgfb	0	0	0	0.009226	0.008548	0.011495	6.07381	5.73851	5.50073	1.37562	0.433983	0.194806	30.1266	31.246	27.1277	4.47839	5.792	4.58775
	Trp53	0	0	0	0.003393	0.003627	0	26.2873	26.4664	26.2087	10.2559	13.9176	6.7288	34.6408	40.1042	40.541	12.6502	18.333	14.9815
% of total sequencing reads with correct insertion or indel for PE3 in N2a cells	Akt1	0	0	0	0.007143	0.010263	0.009494	26.0553	18.4338	22.9546	0.274135	1.8766	1.12601	43.4742	49.8357	44.0878	4.13846	7.80455	3.14292
	Arg1	0	0	0	0.012244	0.012397	0.008537	32.1544	31.7573	28.4777	2.77474	6.24548	7.68363	76.0935	73.3963	74.9864	10.9625	12.0657	11.8936
	Ifng	0	0	0	0.009138	0.004322	0.008418	25.8427	21.1265	22.7223	1.80082	1.77605	3.79683	57.2998	64.3759	55.6261	8.04187	8.17218	8.45084
	ROSA26	0	0	0	0.008309	0.007382	0.006888	33.1068	34.7398	36.7142	2.42596	2.09808	2.61485	81.6923	82.0155	82.2998	3.52822	6.84865	5.61556
	Tgfb	0	0	0	0.009226	0.008548	0.011495	34.7709	34.8288	32.3087	1.63392	1.83611	2.08486	59.1342	62.9284	59.6492	6.09396	4.24046	4.32247
	Trp53	0	0	0	0.003393	0.003627	0	48.4754	53.4062	51.2137	3.97524	2.5222	3.98866	75.101	76.1721	78.4605	7.93586	7.69141	6.82577
Fig4d
		Canoical PE	xrPE
Average correct edit (%) for PE3 in N2a cells	Akt1	8.79144	33.3475
	Arg1	14.1841	27.0581
	Ifng	4.19951	25.4863
	ROSA26	3.485	31.7453
	Tgfb	5.77102	29.5001
	Trp53	26.3208	38.4287
	Akt1	22.4813	45.7993
	Arg1	30.7965	74.8254
	Ifng	23.2305	59.1006
	ROSA26	34.8536	82.0025
	Tgfb	33.9695	60.5706
	Trp53	51.0317	76.5779
					mean	median
WT pegRNA PE3 was set to 100%	Akt1	100	379.318		457.51	445.247
	Arg1	100	190.764
	Ifng	100	606.888
	ROSA26	100	910.911
	Tgfb	100	511.177
	Trp53	100	146.001		mean	median
	Akt1	100	203.722		210.791	219.499
	Arg1	100	242.967
	Ifng	100	254.409
	ROSA26	100	235.277
	Tgfb	100	178.309
	Trp53	100	150.059

## Sheet: Fig5
Fig 5a
RIT1 +4GtoA	wt pegRNA			xrpegRNA				WT pegRNA Average	xrpegRNA Average
	60.9947	61.1798	65.6075	84.5931	79.5853	78.4454		62.594	80.8746	1.95583
EMX1 +1CTG insertion	wt pegRNA			xrpegRNA				WT pegRNA Average	xrpegRNA Average
	78.5479	77.3096	73.6215	94.6174	88.2357	87.7031		76.493	90.1854	2.3951
Fig 5b
		EMX1-wt-1.S1	EMX1-wt-2.S2	EMX1-wt-3.S3	EMX1-xr-1.S1	EMX1-xr-2.S2	EMX1-xr-3.S3	Average of EMX1-WT	Average of EMX1-xr
	-10	0	0	0	0	0	0	0	0
	-9	0	0	0	0	0	0	0	0
	-8	0	0	0	0	0	0	0	0
	-7	0	0	0	0	0	0	0	0
	-6	0	0	0	0	0	0	0	0
	-5	0	0	0	0	0	0	0	0
	-4	0	0	0	0	0	0	0	0
	-3	0	0	0	0	0	0	0	0
	-2	0	0	0	0	0	0	0	0
	-1	0	0	0	0	0	0	0	0
	0	17.4215	0.068593	9.51473	0.149861	0	0.0463567	9.00162	0.0654058
	1	0.0200854	0	0.0038915	0	0	0	0.00799229	0
	2	0.00753201	0	0.00778301	0	0	0	0.00510501	0
	3	0.00502134	0	0	0.000537135	0	0	0.00167378	0.000179045
	4	0.030128	0.00428706	0.0038915	0.00107427	0.000627482	0	0.0127689	0.000567251
	5	0.00753201	0	0.015566	0	0	0	0.00769934	0
	6	0	0	0	0.000537135	0.00125496	0	0	0.000597367
	7	0.0376601	0.124325	0.0428066	0.031691	0.0451787	0.0519195	0.0682638	0.0429297
	8	0	0	0	0	0.00125496	0	0	0.000418322
	9	0	0	0	0	0	0	0	0
	10	0.00251067	0.00428706	0	0.00214854	0.00941224	0.00370853	0.00226591	0.00508977
	11	0	0	0	0	0	0	0	0
	12	0	0	0	0.000537135	0.00125496	0.000618089	0	0.000803396
	13	0.00251067	0.00428706	0.0038915	0.00214854	0.00878475	0.00185427	0.00356308	0.00426252
	14	0	0	0	0	0.000627482	0	0	0.000209161
	15	0	0.0600189	0.0116745	0	0.188245	0.0914772	0.0238978	0.0932406
	16	0	0	0	0.00214854	0.00188245	0	0	0.00134366
	17	0.0251067	0.197205	0.120637	0.107964	0.508888	0.277522	0.114316	0.298125
	18	0.0200854	35.0253	14.9356	0.0214854	0.373352	0.157613	16.6603	0.18415
	19	0.00251067	0.0128612	0.015566	0.00322281	0.00376489	0.0117437	0.0103126	0.0062438
	20	81.6545	41.5673	65.171	97.3251	76.0051	88.7835	62.7976	87.3712
	21	0.0602561	11.2107	4.67759	0.0864787	22.2832	9.05068	5.31617	10.4734
	22	0.165704	0.120038	0.214033	1.90522	0.180087	1.19662	0.166592	1.09397
	23	0.293748	0.180057	0.194575	0.155232	0.143066	0.139688	0.222793	0.145995
	24	0.140598	0.0771671	0.116745	0.107964	0.0859651	0.0865325	0.111503	0.0934872
	25	0.0803415	0.0342965	0.0895046	0.0741246	0.0646307	0.062427	0.0680475	0.0670608
	26	0.0100427	0.0257224	0.015566	0.0102056	0.0119222	0.00865325	0.0171104	0.0102603
	27	0.00251067	0	0	0.00590848	0.00627482	0.00494471	0.00083689	0.00570934
	28	0.0100427	0.00857412	0	0.00375994	0.00501986	0.00247236	0.0062056	0.00375072
	29	0	11.2407	4.82936	0.00107427	0.0577284	0.0154522	5.35668	0.0247516
	30	0	0	0	0	0.00188245	0.00123618	0	0.00103954
	31	0	0.0214353	0.015566	0.000537135	0	0	0.0123338	0.000179045
	32	0	0	0	0	0	0	0	0
	33	0	0	0	0	0	0	0	0
	34	0	0	0	0	0	0	0	0
	35	0	0	0	0	0	0	0	0
	36	0	0	0	0	0	0	0	0
	37	0	0	0	0.00107427	0	0.000618089	0	0.00056412
	38	0	0	0	0	0	0	0	0
	39	0	0	0	0	0	0	0	0
	40	0	0	0	0	0	0	0	0
	41	0	0	0	0	0	0	0	0
	42	0	0	0	0	0	0	0	0
	43	0	0	0	0	0.00125496	0	0	0.000418322
	44	0	0	0	0	0	0	0	0
	45	0	0	0	0	0	0	0	0
	46	0	0	0	0	0	0	0	0
	47	0	0	0	0	0	0	0	0
	48	0	0	0	0	0	0	0	0
	49	0	0	0	0	0	0	0	0
	50	0	0	0	0	0	0	0	0
	51	0	0	0	0	0	0	0	0
	52	0	0	0	0	0	0	0	0
	53	0	0.00857412	0	0	0	0.00123618	0.00285804	0.000412059
	54	0	0	0	0	0	0	0	0
	55	0	0	0	0	0	0	0	0
	56	0	0.00428706	0	0	0.00941224	0.00309044	0.00142902	0.00416756
	57	0	0	0	0	0	0	0	0
	58	0	0	0	0	0	0	0	0
	59	0	0	0	0	0	0	0	0
	60	0	0	0	0	0	0	0	0
		contains edit	not contains edit	contains edit	not contains edit
	EMX1-wt-1.S1	31999	7831	0.803389	0.196611	0.880378	0.119622
	EMX1-wt-2.S2	22425	901	0.961374	0.0386264
	EMX1-wt-3.S3	22521	3177	0.876372	0.123628
	EMX1-xr-1.S1	180970	5209	0.972022	0.0279785	0.970098	0.0299021
	EMX1-xr-2.S2	154300	5067	0.968205	0.0317945
	EMX1-xr-3.S3	156950	4843	0.970067	0.0299333
Fig 5c
	EMX1 +1A to T			EMX1 +1 CTG insertion
wt pegRNA	9.01758	8.5039	7.60008	37.5655	39.3495	35.9492
Indel	3.4365	2.23982	1.92752	1.01961	0.936873	0.81704
xr-pegRNA	32.5751	32.022	38.8722	77.8547	79.253	75.0147
Indel	5.42128	7.59152	7.18388	1.7513	1.62604	1.34459
xr-pegRNA U3C	11.2278	14.4189	14.3631	48.2035	50.8007	46.827
Indel	4.20598	2.75343	2.5843	1.05521	1.11795	1.12938
xr-pegRNA C21G	22.21	20.2809	20.6115	48.8806	56.512	62.0024
Indel	2.89827	5.7316	4.1379	0.690118	1.41704	1.30665
Fig 5d
		epegRNA(Cr772 scaffold+tevopreQ1)			Indel			xrpegRNA			Indel
	ALDOB +5GtoA	71.8103	72.191	70.9014	0.487174	0.574273	0.512329	70.6385	72.3201	73.0564	0.682335	0.426084	0.084518
	HEXA +1AtoG	45.5292	50.9366	48.1918	0.609609	0.613807	0.569765	58.0738	59.1786	58.4585	0.94676	0.995271	0.561529
	RNF2 +1CtoG	44.2585	44.4248	47.3381	0.974367	0.516931	1.29363	57.2263	58.1914	55.5654	0.892221	0.89247	1.09129
	EMX1 +1-3 deletion	10.9851	12.2962	13.7875	10.1176	7.05016	8.73474	9.53431	8.55034	9.03253	5.84905	6.10547	7.25051
	PRNP +1-3 deletion	47.9698	49.3579	45.4074	1.55508	0.950668	1.60316	48.7051	47.2686	47.0112	0.94878	1.38156	1.35497
	HEXA +1-3 deletion	43.0455	45.7057	43.3714	1.78905	1.95893	1.16662	55.9129	58.125	54.7555	2.84049	3.65571	2.32584
	EMX1 +1CTG insertion	66.2199	64.29	67.1534	1.33461	1.06737	1.8115	79.9626	77.2364	79.4331	1.40048	1.3978	1.63992
	PRNP +1GCA insertion	45.242	47.9777	44.0935	1.21168	0.950621	1.2772	50.4532	54.0967	49.7231	1.6799	1.17613	1.12828
	HEXA +1ATG insertion	36.56	35.1808	33.5737	1.58822	1.16802	1.12333	41.4995	38.6728	36.1296	1.25547	1.39302	1.83702

## Sheet: FigS3
	FigS3c
			Negative	Positive	WT	MVE	WNV	Zika	DE	YF
	deep-seq results of PE2 editing effeciency(%) in HEK293T cells	Rep.1	0.013625	99.1128	14.5329	39.0559	38.4422	35.4577	17.4027	23.9405
		Rep.2	0.010234	99.1271	14.3035	41.0562	37.5207	37.2329	18.7863	27.6679
		Rep.3	0.015032	99.0678	15.4596	42.3438	40.2923	35.0601	15.4614	26.4434
	FigS3d
			Negative	Positive	WT	MVE	WNV	Zika	DE	YF
	deep-seq results of PE2 indel (%) in HEK293T cells	Rep.1	0.266088	0.244803	0.42067	0.458584	0.458159	0.435754	0.425653	0.466832
		Rep.2	0.273839	0.243577	0.432339	0.463505	0.454865	0.419835	0.439434	0.43693
		Rep.3	0.268628	0.281144	0.430311	0.457877	0.414031	0.471135	0.401019	0.452707
					WT	MVE	WNV	Zika	DE	YF
	Fold change in edit:indel ratio	Rep.1			34.5469	85.1662	83.9057	81.3709	40.8847	51.283
		Rep.2			33.084	88.5778	82.4877	88.6845	42.7511	63.3234
		Rep.3			35.9265	92.4786	97.3172	74.4163	38.5554	58.4118
					WT	MVE	WNV	Zika	DE	YF
	Fold change in edit:indel ratio of xrpegRNA compared to pegRNA	Rep.1			1	2.46523	2.42875	2.35537	1.18345	1.48444
		Rep.2			1	2.67736	2.49328	2.68059	1.2922	1.91402
		Rep.3			1	2.57411	2.70878	2.07135	1.07317	1.62587

## Sheet: FigS6
	FigS 6a
			WT			MVE			WNV			Zika			Dengue			YF
	% of total sequencing reads with correct edit for PE2 in HEK293T cells	ALDOB	43.08	39.3928	36.2755	49.4839	42.1507	43.9267	46.933	43.7662	42.2147	46.8623	48.4505	41.9885	45.5607	44.202	40.0834	45.2982	42.3458	42.0523
		EMX1	8.40893	9.49106	9.97925	18.4286	18.232	19.0893	16.9957	17.517	19.2017	18.4122	18.0739	20.6236	16.8689	18.5312	18.4537	14.8238	13.292	15.0322
		FANCF	3.03125	2.34512	2.59333	2.52816	2.76915	3.47185	4.72266	3.57427	4.37345	5.18635	5.63894	3.83912	6.2475	6.18454	4.97817	3.6954	3.57904	3.53767
		HEXA	17.6865	15.0471	16.2681	24.1551	25.5386	26.5162	24.3101	19.954	21.7797	29.3217	28.0175	27.2194	22.939	22.7	22.2136	20.3645	18.2574	20.5186
		RIT1	11.2763	9.20153	9.52142	19.7174	15.765	15.0341	13.6372	10.9309	10.6511	16.4582	9.33891	14.9058	13.6199	9.84023	11.5504	14.0107	10.721	12.6118
		RNF2	27.1558	28.9689	31.6498	32.7674	34.9447	33.4363	30.9547	30.3497	32.2664	33.6727	32.4491	33.4898	32.9344	29.6774	29.8431	30.9441	31.2119	32.5227
			WT			MVE			WNV			Zika			Dengue			YF
	% of total sequencing reads with indels for PE2 in HEK293T cells	ALDOB	0.417275	0.19813	0.818872	0.114169	0.04404	0.088803	0.065226	0.058255	0.083321	0.051447	0.028353	0.076601	0.051168	0.039823	0.084741	0.04462	0.039221	0.099017
		EMX1	0.082554	0.021606	0.007344	0.074304	0.02465	0.007089	0.590982	0.043547	0.005691	0.088932	0.144336	0.005879	0.196756	0.041325	0.007083	0.089365	0.025969	0.004897
		FANCF	0.036639	0.115747	0.208943	0.029117	0.111332	0.059867	0.03413	0.800345	0.065207	0.023122	0.116271	0.059595	0.030894	0.120715	0.063392	0.03684	0.248857	0.067362
		HEXA	0.023446	0.003289	0.283598	0.031027	0.004123	0.25599	0.107284	0.004411	0.307422	0.064859	0.002992	0.10708	0.022394	0.002589	0.099113	0.023105	0.008999	0.095464
		RIT1	0.494336	0.261095	0.405502	0.505346	0.629731	0.60368	0.54943	0.44845	0.76423	0.385474	0.182819	0.496128	0.326873	0.24031	0.960906	0.27927	0.574472	0.679233
		RNF2	0.024472	0.029995	0.005072	0.023646	0.030441	0.005027	0.21507	0.217955	0.003694	0.02779	0.028621	0.007699	0.024283	0.027382	0.004352	0.021147	0.03041	0.003958
			WT			MVE			WNV			Zika			Dengue			YF
	Fold change in edit:indel ratio	ALDOB	103.241	198.823	44.2993	433.427	957.101	494.653	719.545	751.286	506.651	910.886	1708.83	548.145	890.413	1109.96	473.01	1015.2	1079.67	424.698
		EMX1	101.86	439.279	1358.83	248.016	739.635	2692.81	28.7584	402.254	3374.04	207.037	125.221	3508.02	85.7352	448.426	2605.36	165.879	511.842	3069.67
		FANCF	82.7328	20.2608	12.4116	86.8276	24.8729	57.9928	138.373	4.46591	67.0702	224.304	48.4982	64.4202	202.224	51.2326	78.5299	100.31	14.3819	52.5173
		HEXA	754.352	4574.99	57.3633	778.52	6194.19	103.583	226.596	4523.69	70.8462	452.083	9364.13	254.197	1024.34	8767.86	224.124	881.391	2028.83	214.936
		RIT1	22.8109	35.2421	23.4806	39.0176	25.0346	24.9041	24.8207	24.3749	13.937	42.696	51.0828	30.0443	41.6672	40.9481	12.0203	50.1691	18.6623	18.5676
		RNF2	1109.67	965.791	6240.1	1385.75	1147.95	6651.35	143.928	139.248	8734.81	1211.68	1133.75	4349.89	1356.27	1083.83	6857.33	1463.29	1026.37	8216.96
	Fold change in edit:indel ratio of xrpegRNA compared to pegRNA		WT			MVE			WNV			Zika			Dengue			YF
		ALDOB	1	1	1	4.19819	4.81384	11.1662	6.96954	3.77867	11.437	8.82288	8.59475	12.3737	8.62458	5.58267	10.6776	9.83327	5.43032	9.58699
		EMX1	1	1	1	2.43488	1.68375	1.98171	0.282333	0.915715	2.48305	2.03257	0.285061	2.58165	0.841698	1.02082	1.91735	1.62851	1.16519	2.25905
		FANCF	1	1	1	1.04949	1.22764	4.67245	1.67253	0.220421	5.40382	2.71118	2.3937	5.1903	2.4443	2.52866	6.32712	1.21245	0.709841	4.2313
		HEXA	1	1	1	1.03204	1.35392	1.80574	0.300384	0.988786	1.23505	0.5993	2.04681	4.43136	1.3579	1.91648	3.9071	1.16841	0.44346	3.74692
		RIT1	1	1	1	1.71048	0.71036	1.06062	1.08811	0.691641	0.593556	1.87174	1.44948	1.27954	1.82664	1.16191	0.511926	2.19935	0.529546	0.790766
		RNF2	1	1	1	1.24879	1.18861	1.0659	0.129704	0.14418	1.39979	1.09193	1.17391	0.697087	1.22223	1.12222	1.09891	1.31867	1.06273	1.3168
	FigS 6b
			WT			MVE			WNV			Zika			Dengue			YF
	% of total sequencing reads with correct edit for PE3 in HEK293T cells	ALDOB	33.4238	40.1737	38.8079	57.8881	51.9903	54.6022	57.2193	56.1957	57.6406	60.9063	62.7207	61.6358	58.4567	59.641	60.8537	56.1458	52.2645	51.6694
		EMX1	6.70569	6.05524	7.01485	26.9326	25.0608	24.2621	21.5409	23.45	23.5735	27.0315	29.1319	25.8147	25.2815	24.4485	24.2515	15.1893	13.7243	13.2416
		FANCF	6.2904	5.86802	7.29816	15.2039	14.2918	17.5575	22.3028	24.2782	20.5547	15.535	17.0182	17.4851	17.8743	19.9554	22.4506	13.5535	12.3348	10.6926
		HEXA	14.4902	14.7523	15.9117	46.4726	33.9947	38.133	30.8061	33.121	30.3833	30.3019	35.5021	37.0131	32.3477	31.2954	32.4927	24.4028	23.6326	23.7908
		RIT1	58.359	52.7832	64.4041	81.3463	84.9711	81.3575	77.8657	79.213	80.4997	81.8522	86.9365	87.1522	75.2055	75.7098	73.2194	70.3098	61.7302	80.6723
		RNF2	30.7898	33.4658	31.2634	45.8255	37.5698	45.7784	39.6322	39.3882	43.6835	37.3767	36.3086	33.566	34.6047	40.9155	39.6686	39.816	42.245	42.8138
		WT			MVE			WNV			Zika			Dengue			YF
	% of total sequencing reads with indels for PE3 in HEK293T cells	ALDOB	0.204771	0.020463	0.01848	0.136977	0.689506	0.01037	0.01711	0.695753	0.175462	0.084733	0.372503	0.212928	0.355508	0.117042	0.083179	0.243759	0.240644	0.718665
		EMX1	1.6426	1.87471	0.870624	5.21843	4.86803	5.73618	5.20139	6.76764	6.34627	7.8782	8.14835	9.28715	4.49578	5.56726	5.58914	3.32839	2.73002	2.91906
		FANCF	0.899809	0.973221	0.216329	0.473299	1.12424	0.347655	0.876752	1.486	0.860687	1.24369	0.940349	1.55785	1.28182	0.829828	0.794546	0.709087	0.434114	0.679143
		HEXA	0.419849	0.419849	0.170266	0.143578	0.143578	0.394012	0.016403	0.016403	0.47996	0.211934	0.211934	0.260835	0.013745	0.013745	0.191357	0.266957	0.266957	0.316978
		RIT1	1.65525	4.59852	1.84347	2.51293	2.9845	3.84665	2.49921	3.10528	2.37828	5.10304	5.5658	6.26931	3.64736	2.98408	3.38211	3.54188	5.70519	1.90783
		RNF2	0.520644	0.329367	0.345155	0.148164	0.391686	0.674671	0.704836	0.350668	1.19067	0.420034	0.749869	0.636229	0.95779	0.360447	0.435999	0.683298	0.588183	1.17125
			WT			MVE			WNV			Zika			Dengue			YF
	Fold change in edit:indel ratio	ALDOB	163.225	1963.24	2099.99	422.612	75.4022	5265.4	3344.2	80.7696	328.508	718.803	168.376	289.468	164.431	509.569	731.6	230.333	217.186	71.8964
		EMX1	4.08237	3.22996	8.05727	5.16104	5.14804	4.22966	4.14137	3.46502	3.71455	3.43117	3.57519	2.77962	5.6234	4.39149	4.33904	4.56356	5.02717	4.53623
		FANCF	6.99082	6.02949	33.7364	32.1232	12.7124	50.5027	25.438	16.3379	23.8818	12.491	18.0977	11.2238	13.9445	24.0476	28.2559	19.1141	28.4137	15.7442
		HEXA	34.5129	35.1371	93.4521	323.675	236.768	96.7814	1878.08	2019.21	63.3039	142.978	167.515	141.902	2353.42	2276.85	169.801	91.4111	88.5257	75.055
		RIT1	35.2569	11.4783	34.9363	32.3711	28.4708	21.1502	31.1561	25.5091	33.8479	16.0399	15.6198	13.9014	20.6192	25.3712	21.649	19.851	10.82	42.2849
		RNF2	59.1378	101.606	90.5778	309.289	95.9182	67.8529	56.2289	112.323	36.6881	88.985	48.4199	52.7578	36.1297	113.513	90.9832	58.2703	71.8229	36.5539
			WT			MVE			WNV			Zika			Dengue			YF
	Fold change in edit:indel ratio of xrpegRNA compared to pegRNA	ALDOB	1	1	1	2.58913	0.0384071	2.50734	20.4883	0.041141	0.156433	4.40375	0.0857646	0.137842	1.00739	0.259555	0.348382	1.41114	0.110626	0.0342365
		EMX1	1	1	1	1.26423	1.59384	0.52495	1.01445	1.07277	0.461018	0.840485	1.10688	0.344982	1.37748	1.35961	0.538525	1.11787	1.55642	0.562999
		FANCF	1	1	1	4.59506	2.10837	1.49698	3.63878	2.70967	0.707894	1.78677	3.00154	0.332692	1.99469	3.98834	0.837549	2.73417	4.71246	0.466684
		HEXA	1	1	1	9.37836	6.73841	1.03563	54.4166	57.4665	0.677394	4.14274	4.76747	1.51845	68.1894	64.7992	1.81699	2.6486	2.51944	0.803138
		RIT1	1	1	1	0.918148	2.4804	0.605394	0.883687	2.22238	0.968847	0.454942	1.36081	0.397908	0.584826	2.21036	0.619672	0.563038	0.942648	1.21034
		RNF2	1	1	1	5.22997	0.944018	0.749111	0.950811	1.10547	0.405045	1.5047	0.476544	0.582458	0.610941	1.11719	1.00448	0.98533	0.706875	0.403564
	Fig S6c
			MVE	WNV	Zika	Dengue	YF
	edit:indel ratio by different xr-pegRNAs (xrRNA derived from different viruses)	ALDOB	1.71163	6.89528	1.54245	0.538443	0.518667
		EMX1	1.12767	0.849414	0.764116	1.09187	1.0791
		FANCF	2.73347	2.35211	1.707	2.27353	2.63777
		HEXA	5.71746	37.5202	3.47622	44.9352	1.99039
		RIT1	1.33465	1.3583	0.737886	1.13829	0.905343
		RNF2	2.3077	0.820443	0.854569	0.910868	0.698589
		Median	2.00966	1.85521	1.19851	1.11508	0.99222

## Sheet: FigS8
	FigS8a
			Canoical PE			indel			xrPE			indel
	% of total sequencing reads with correct edit for PE3 in HEK293T cells	CCR5	11.1994	27.9787	22.0389	0.01299	0.010787	0.009493	29.2733	24.9776	27.1494	0.034523	0.053149	0.040048
		CTLA4	3.15415	3.34865	3.30195	0.999464	1.24517	1.20211	10.3075	12.2343	11.5093	1.54935	3.85161	2.84155
		FAM171B	5.10408	1.33707	3.39988	0.063069	0.06364	0.066289	6.86262	9.21614	8.17492	0.76319	0.083915	0.359723
		FBN1	3.72131	1.52328	2.39743	0.366933	0.015744	0.148705	15.346	14.44	14.5223	1.52105	4.68674	3.17264
		hAAVS1	8.12427	10.568	9.76427	0.84209	0.033542	0.330534	16.3915	13.6805	15.2929	0.007986	0.011681	0.013833
		PD1	3.93347	7.28179	6.87895	0.007439	0.009391	0.007396	7.58241	9.00186	8.53339	0.006981	0.006675	0.006572
	FigS8b
			Canoical PE			xrPE
	% of total sequencing reads with correct edit for PE3 in HEK293T cells	ALDOB	40.4292	43.5982	41.7988	57.2302	52.1899	53.9926
		DNMT1	4.99266	6.49371	6.07421	17.5881	17.1867	18.0016
		EGFR	5.23122	3.02138	3.47925	17.962	17.7522	17.938
		EMX1	4.14965	4.00754	4.06176	27.1579	27.0069	27.0767
		FANCF	14.7059	11.2076	12.716	30.6076	24.7823	27.2476
		HEXA	13.0187	9.444	9.82144	33.6211	32.6422	33.0189
		PRNP	17.2636	15.6492	16.4012	21.7576	24.5556	23.2699
		RIT1	47.1834	59.4764	53.3645	78.6112	81.788	81.6443
		RNF2	26.7357	26.307	27.9687	42.2545	40.744	42.0432
			Canoical PE			xrPE
	% of total sequencing reads with indel for PE3 in HEK293T cells	ALDOB	1.31944	0.119385	0.810715	0.059842	0.213696	0.155983
		DNMT1	0.011847	0.010741	0.011363	0.276508	0.023229	0.126007
		EGFR	0.000448	0.002924	0.003648	0.004049	0.002241	0.003696
		EMX1	2.16594	1.62251	1.83523	7.45263	10.2718	9.69998
		FANCF	1.25832	0.689295	0.971144	0.629279	0.182923	0.399786
		HEXA	0.00672	0.000664	0.006367	0.004316	0.012243	0.011494
		PRNP	0.104011	0.041966	0.06633	0.005321	0.450505	0.303316
		RIT1	1.78532	0.387767	1.05735	3.02353	2.94236	2.97174
		RNF2	0.791717	1.17707	1.39373	0.069156	0.715758	0.715689
			Canoical PE			xrPE
	Fold change in edit:indel ratio	ALDOB	30.6412	365.19	51.558	956.355	244.225	346.144
		DNMT1	421.428	604.573	534.561	63.6081	739.879	142.862
		EGFR	11676.8	1033.31	953.742	4436.15	7921.57	4853.34
		EMX1	1.91586	2.46996	2.21322	3.64407	2.62923	2.79142
		FANCF	11.6869	16.2595	13.0939	48.6392	135.48	68.1555
		HEXA	1937.31	14222.9	1542.55	7789.88	2666.2	2872.71
		PRNP	165.978	372.902	247.267	4089	54.5069	76.7184
		RIT1	26.4285	153.382	50.4702	25.9998	27.7968	27.4736
		RNF2	33.7692	22.3497	20.0676	611.003	56.9242	58.7451
			Canoical PE			xrPE
	Fold change in edit:indel ratio of xrpegRNA compared to pegRNA	ALDOB	1	1	1	31.2114	0.668761	6.71368
		DNMT1	1	1	1	0.150935	1.22381	0.267251
		EGFR	1	1	1	0.379911	7.66624	5.08874
		EMX1	1	1	1	1.90205	1.06448	1.26125
		FANCF	1	1	1	4.16184	8.33236	5.20514
		HEXA	1	1	1	4.02098	0.187458	1.86231
		PRNP	1	1	1	24.6357	0.14617	0.310266
		RIT1	1	1	1	0.983782	0.181226	0.544353
		RNF2	1	1	1	18.0935	2.54698	2.92736
	FigS8c
			Canoical PE			xrPE
	% of total sequencing reads with indel for PE3 in HEK293T cells	CCR5	0.01299	0.010787	0.009493	0.034523	0.053149	0.040048
		CTLA4	0.999464	1.24517	1.20211	1.54935	3.85161	2.84155
		FAM171B	0.063069	0.06364	0.066289	0.76319	0.083915	0.359723
		FBN1	0.366933	0.015744	0.148705	1.52105	4.68674	3.17264
		hAAVS1	0.84209	0.033542	0.330534	0.007986	0.011681	0.013833
		PD1	0.007439	0.009391	0.007396	0.006981	0.006675	0.006572
			Canoical PE			xrPE
	Fold change in edit:indel ratio	CCR5	862.156	2593.74	2321.59	847.937	469.955	677.923
		CTLA4	3.15585	2.68931	2.7468	6.65282	3.17641	4.05037
		FAM171B	80.9285	21.0099	51.2887	8.99202	109.827	22.7256
		FBN1	10.1416	96.7531	16.122	10.089	3.08102	4.57736
		hAAVS1	9.64775	315.068	29.5409	2052.53	1171.18	1105.54
		PD1	528.764	775.401	930.091	1086.15	1348.59	1298.45
			Canoical PE			xrPE
	Fold change in edit:indel ratio of xrpegRNA compared to pegRNA	CCR5	1	1	1	0.983508	0.181188	0.292007
		CTLA4	1	1	1	2.10809	1.18113	1.47457
		FAM171B	1	1	1	0.111111	5.22741	0.443091
		FBN1	1	1	1	0.994812	0.0318442	0.283919
		hAAVS1	1	1	1	212.747	3.71721	37.424
		PD1	1	1	1	2.05413	1.73922	1.39604
	FigS8d
			Canoical PE			Indel			xrPE			Indel
	% of total sequencing reads with correct edit or indel for PE3 in N2a cells	Trp53	22.233	21.24	13.655	6.1702	5.6536	6.0959	42.167	43.678	45.131	12.36	8.7373	12.516
		ROSA26	28.981	30.283	25.073	0.8886	1.3122	0.8036	83.442	78.05	80.109	3.9697	2.5161	4.2461
		Tnf	7.9788	8.4292	10.759	0.4759	0.6372	1.9128	20.341	20.578	22.035	2.0052	1.633	1.6533
		Tgfb	18.182	12.129	15.051	1.1026	0.732	0.3025	43.308	43.219	40.964	2.6037	4.5134	6.9056
		Il6	13.88	15.178	10.78	0.6661	0.9604	0.3377	42.663	45.647	50.74	1.2965	0.7165	1.1691
		Ifng	2.4775	4.5908	2.5496	0.1047	0.3894	0.6361	36.175	34.509	37.698	3.2238	2.4307	4.1378
		Ifnb1	2.7308	1.1981	0.8224	0.0039	0.0055	0.0056	16.175	16.691	18.607	0.4599	0.5024	0.2583
		Akt1	22.207	24.002	20.232	0.818	0.033	0.7358	70.041	69.59	64.385	3.4279	3.7662	4.0756
		Arg1	10.4	9.1734	8.7481	6.6282	3.5795	4.528	29.21	37.039	34.879	13.035	9.7823	15.169
			Canoical PE			xrPE
	Fold change in edit:indel ratio	Trp53	3.60329	3.7569	2.24003	3.41157	4.99903	3.60586
		ROSA26	32.6142	23.078	31.2008	21.0197	31.0202	18.8665
		Tnf	16.7657	13.2285	5.62474	10.1441	12.6013	13.3279
		Tgfb	16.4901	16.5697	49.7554	16.6333	9.57571	5.932
		Il6	20.8377	15.8038	31.9218	32.9063	63.7083	43.4009
		Ifng	23.6628	11.7894	4.00817	11.2212	14.1971	9.11064
		Ifnb1	700.205	217.836	146.857	35.1707	33.2225	72.0364
		Akt1	27.1479	727.333	27.4966	20.4326	18.4775	15.7977
		Arg1	1.56905	2.56276	1.932	2.24089	3.78633	2.29936
			Canoical PE			xrPE
	Fold change in edit:indel ratio of xrpegRNA compared to pegRNA	Trp53	1	1	1	0.946794	1.33063	1.60974
		ROSA26	1	1	1	0.644496	1.34415	0.604679
		Tnf	1	1	1	0.605052	0.952591	2.36951
		Tgfb	1	1	1	1.00868	0.577906	0.119223
		Il6	1	1	1	1.57917	4.03119	1.3596
		Ifng	1	1	1	0.474213	1.20423	2.27301
		Ifnb1	1	1	1	0.0502291	0.152511	0.49052
		Akt1	1	1	1	0.752641	0.0254045	0.574532
		Arg1	1	1	1	1.42818	1.47744	1.19014

## Sheet: FigS9
FigS9
		Canonical PE3			xrPE
	10	0.749124	1.33888	1.1635	11.4627	14.1331	13.1255
	12	0.683767	1.38375	1.00459	16.2097	16.8065	16.4803
EGFR	14	5.23122	3.02138	3.47925	17.962	17.7522	17.938
	16	0.969263	1.37189	1.24605	15.4826	17.1687	16.5623
	18	0.029417	2.08633	1.35781	19.7645	17.2478	18.5336
	20	0.381085	0.65146	0.5059	16.9197	18.6532	18.3553
	11	4.14965	4.00754	4.06176	27.1579	27.0069	27.0767
	13	3.66225	5.82432	5.07434	25.9734	27.2078	26.8745
EMX1	15	3.68109	3.28636	3.45872	27.0167	20.3174	26.6824
	17	6.02025	3.66611	4.66667	24.1899	24.7873	24.7349
	19	5.14287	4.37416	4.67701	31.7258	27.2467	28.8509
	21	6.40244	4.82707	5.37269	19.936	19.5259	19.8953
	10	8.53739	7.11696	7.63534	20.2146	17.923	18.4675
	12	5.19415	6.45605	6.13532	22.375	24.4958	24.03
FANCF	14	6.2737	5.58157	5.98673	9.51554	9.09358	9.21512
	16	14.7059	11.2076	12.716	30.6076	24.7823	27.2476
	18	4.17435	5.952	5.43428	21.2762	27.3995	25.3762
	20	5.75658	4.6991	5.57161	19.8039	19.4572	19.628
	10	16.6412	15.0375	15.7918	39.7478	39.9588	39.9405
	12	8.52523	9.44014	9.02779	30.2126	32.6779	31.8373
HEXA	14	13.0187	9.444	9.82144	33.6211	32.6422	33.0189
	16	17.1334	13.3705	14.7158	34.7947	34.1796	34.4725
	18	13.3402	13.1752	13.1986	40.386	38.7079	39.4101
	20	14.159	16.1272	15.1067	35.5542	29.8672	32.5741
	10	47.1834	59.4764	53.3645	78.6112	81.788	81.6443
	12	64.2452	64.0709	64.3928	64.9065	80.3871	74.8793
RIT1	14	62.4786	63.1194	63.8573	88.8184	66.0224	69.0126
	16	71.4257	68.9617	69.2091	81.3698	67.9094	71.1402
	18	69.1294	67.6677	68.1335	70.1083	79.5791	77.6028
	20	55.0983	75.728	67.5915	61.9034	67.9068	65.6207
	10	22.8791	24.8712	24.4142	39.5917	41.262	41.6913
	12	28.6048	31.523	32.5908	34.794	40.1396	40.4908
RNF2	14	28.1669	25.828	25.6017	30.9182	31.7077	30.5232
	16	26.7357	26.307	27.9687	42.2545	40.744	42.0432
	18	20.0264	19.4266	19.8874	39.8433	39.9434	39.6666
	20	6.26054	5.762	6.81368	22.373	23.6204	23.8172

## Sheet: FigS10
FigS10a
		Untreated			Indel			Canonical PE			Indel			xrPE			Indel
% of total sequencing reads with correct edit or indel for PE3 in HeLa cells	ALDOB	0.018114	0.01841	1.71641	0.01232	0.030196	0.01223	1.71077	2.92604	1.77528	0.028356	0.100598	0.011955	5.64372	7.9822	11.9286	0.882748	0.0258	1.05105
	CTLA4	1.40821	0	0.02032	0.034593	0.022194	0.01933	10.5915	10.5974	12.0987	1.75646	1.77744	0.987808	25.443	17.4618	35.0351	3.61008	2.4638	3.3133
	EGFR	0.003066	0.00038	0.00085	0.005256	0.00152	0.00425	1.05317	1.5182	1.18785	0.00353	0.021604	0.003024	5.82269	6.5267	9.42343	0.125301	0.003117	0.003368
	EMX1	0.001313	0	0.002322	0.007876	0.010568	0.00774	4.0082	3.59743	6.44784	0.61497	0.747163	1.38262	25.2336	26.7851	22.4456	4.70738	5.5177	3.30946
	FANCF	0.692766	0.470414	0.007693	0.037298	0.049041	0.033567	7.0158	12.3497	11.4335	0.867737	0.580287	1.14756	24.0369	13.5653	6.55948	2.33783	0.572253	0.284355
	HEXA	0.345893	0	0.02516	0.007359	0	0.00629	21.5739	24.0689	23.6705	0.281839	0.170438	0.295532	56.2596	54.8397	60.6285	0.789636	0.987645	1.18312
	RIT1	0.01228	0.010066	0.042297	0.004605	0.002013	0.00423	5.25232	5.05096	7.09124	0.111872	0.519456	0.015818	15.0215	17.1823	20.3395	1.67306	0.841546	1.19662
	RNF2	0.018751	0.057504	0	0.150009	0.038336	0.21561	4.78999	5.44848	2.76984	0.220558	0.330901	0.164751	9.76861	8.0724	11.3235	1.45735	0.712188	1.95136
FigS10b
		Canonical PE	xrPE
Average correct edit (%) for PE3 in HeLa cells	ALDOB	2.13737	8.51817
	CTLA4	11.0959	25.98
	EGFR	1.25307	7.25761
	EMX1	4.68449	24.8214
	FANCF	10.2663	14.7206
	HEXA	23.1044	57.2426
	RIT1	5.79818	17.5144
	RNF2	4.3361	9.7215
					mean	median
WT pegRNA PE3 was set to 100%	ALDOB	100	398.536		332.392	274.912
	CTLA4	100	234.141
	EGFR	100	579.185
	EMX1	100	529.864
	FANCF	100	143.387
	HEXA	100	247.756
	RIT1	100	302.068
	RNF2	100	224.199
FigS10c
		Canonical PE			Indel			xrPE			Indel
% of total sequencing reads with correct edit or indel for PE3 in HeLa cells	ALDOB	1.71077	2.92604	1.77528	0.028356	0.100598	0.011955	5.64372	7.9822	11.9286	0.882748	0.0258	1.05105
	CTLA4	10.5915	10.5974	12.0987	1.75646	1.77744	0.987808	25.443	17.4618	35.0351	3.61008	2.4638	3.3133
	EGFR	1.05317	1.5182	1.18785	0.00353	0.021604	0.003024	5.82269	6.5267	9.42343	0.125301	0.003117	0.003368
	EMX1	4.0082	3.59743	6.44784	0.61497	0.747163	1.38262	25.2336	26.7851	22.4456	4.70738	5.5177	3.30946
	FANCF	7.0158	12.3497	11.4335	0.867737	0.580287	1.14756	24.0369	13.5653	6.55948	2.33783	0.572253	0.284355
	HEXA	21.5739	24.0689	23.6705	0.281839	0.170438	0.295532	56.2596	54.8397	60.6285	0.789636	0.987645	1.18312
	RIT1	5.25232	5.05096	7.09124	0.111872	0.519456	0.015818	15.0215	17.1823	20.3395	1.67306	0.841546	1.19662
	RNF2	4.78999	5.44848	2.76984	0.220558	0.330901	0.164751	9.76861	8.0724	11.3235	1.45735	0.712188	1.95136
		Canonical PE			xrPE
Fold change in edit:indel ratio	ALDOB	60.332	29.0865	148.497	6.39336	309.388	7.59449
	CTLA4	6.03003	5.96214	12.248	7.04775	7.08734	5.2702
	EGFR	298.348	70.2739	392.807	46.4696	2093.91	1937.86
	EMX1	6.51772	4.81479	4.66349	5.36043	4.8544	8.09351
	FANCF	8.08516	21.282	9.96329	10.2817	23.7051	47.7056
	HEXA	76.5469	141.218	80.0944	71.2476	55.5257	46.3518
	RIT1	46.9494	9.72356	448.302	8.97848	20.4175	14.359
	RNF2	21.7176	16.4656	16.8123	6.70301	11.3347	4.13682
		Canonical PE			xrPE
Fold change in edit:indel ratio of xrpegRNA compared to pegRNA	ALDOB	1	1	1	0.10597	10.6368	0.0511424
	CTLA4	1	1	1	1.16878	1.18872	0.430289
	EGFR	1	1	1	0.155756	29.7963	4.93336
	EMX1	1	1	1	0.822439	1.00823	1.7355
	FANCF	1	1	1	1.27168	1.11386	4.78814
	HEXA	1	1	1	0.93077	0.393192	0.578715
	RIT1	1	1	1	0.191238	2.0998	0.0320298
	RNF2	1	1	1	0.308644	0.688384	0.246059

[truncated: 10 more sheets: FigS12, FigS13, FigS14, FigS15, FigS16, FigS17, FigS18, FigS19, FigS20, FigS21]
